# Supplementary material for: The Nutritional Quality Potential of Microgreens, Baby Leaves, and Adult Lettuce: An Underexploited Nutraceutical Source
Source: Foods. 2022 Jan 31;11(3):423. doi: 10.3390/foods11030423 (PMC8834567; doi:10.3390/foods11030423)
Supplement: Supplementary file 1 [file foods-11-00423-s001.zip]

Archive with 1 entries (1 files):
- foods-1575475-supplementary.xlsx
