# Supplementary material for: The Nutritional Quality Potential of Microgreens, Baby Leaves, and Adult Lettuce: An Underexploited Nutraceutical Source
Source: Foods. 2022 Jan 31;11(3):423. doi: 10.3390/foods11030423 (PMC8834567; doi:10.3390/foods11030423)
Supplement: Supplementary file 1 [file foods-11-00423-s001.zip › foods-1575475-supplementary.xlsx]

## Sheet: Sup. Table 1
		Variety	State	Na (mg g-1 DW)						Mg (mg g-1 DW)						P (mg g-1 DW)						S (mg g-1 DW)						Zn (µg g-1 DW)						Mn (µg g-1 DW)						Si (µg g-1 DW)
		CL1	Microgreen	2.2625	±	0.234574	C	a		2.9775	±	0.219754	BC	a		12.42	±	0.831905	AB	a		3.495	±	0.238118	CD	a		44.4031	±	2.75288	BCD	a		79.6975	±	4.07565	C	a		498.017	±	48.5376	BCD	b
			Baby	1.0675	±	0.109659	D	c		1.4525	±	0.0639661	DE	c		3.62	±	0.292005	BC	c		1.43333	±	0.070946	CDEF	b		14.0374	±	0.617674	BC	b		56.1623	±	3.59445	DE	b		129.425	±	16.9616	B	c
			Adult	1.92	±	0.0648074	F	b		2.5825	±	0.310202	BCD	b		7.1575	±	0.853752	BC	b		1.3425	±	0.103722	CD	b		21.5405	±	2.3467	AB	b		42.6669	±	1.69305	DE	c		843.173	±	38.6388	CD	a
		CL2	Microgreen	1.8775	±	0.114419	D	b		2.6425	±	0.103078	D	a		12.2025	±	0.354906	ABC	a		3.9125	±	0.116154	BC	a		43.6569	±	3.44356	CD	a		79.2981	±	1.8139	C	a		481.366	±	42.7962	CDE	a
			Baby	1.1825	±	0.162147	CD	c		1.445	±	0.197737	DE	c		3.4575	±	0.215619	BC	c		1.4125	±	0.0655108	CDE	b		15.406	±	1.38044	AB	c		58.8545	±	8.43086	CDE	b		94.4015	±	14.2721	CD	b
			Adult	2.675	±	0.113871	ABCD	a		2.2825	±	0.15327	DE	b		5.2675	±	0.489787	E	b		1.3625	±	0.0262996	D	b		22.3861	±	3.32533	AB	b		33.733	±	2.34287	F	c		425.071	±	51.3321	EF	a
		CL3	Microgreen	4.2425	±	0.201722	A	a		2.2725	±	0.0125831	E	a		8.3825	±	0.345676	F	a		2.97	±	0.226863	EF	a		49.0778	±	4.23238	B	a		128.193	±	5.87067	A	a		440.357	±	40.3568	DEF	b
			Baby	1.3475	±	0.060208	BC	c		1.4625	±	0.230416	DE	b		4.695	±	0.458585	A	c		2.07	±	0.471522	A	b		17.2284	±	0.966985	A	b		67.6115	±	6.66252	AB	b		77.0353	±	8.8643	D	c
			Adult	2.735	±	0.311181	ABC	b		2.0975	±	0.110868	E	a		5.64	±	0.526371	DE	b		1.935	±	0.110905	AB	b		18.9947	±	2.23758	BCD	b		44.4549	±	3.53625	CD	c		950.574	±	122.47	BC	a
		CL4	Microgreen	2.56	±	0.17	bc	a		2.7925	±	0.294321	CD	a		9.52	±	1.45449	EF	a		3.15	±	0.598442	DEF	a		55.318	±	6.59281	A	a		107.533	±	0.163844	B	a		425.243	±	51.4673	EF	b
			Baby	1.4375	±	0.0873212	B	b		1.8075	±	0.118989	B	b		4.71	±	0.633561	A	c		1.94	±	0.15	AB	b		16.3141	±	2.215	A	b		65.9206	±	5.95291	ABC	b		85.8642	±	7.1517	CD	c
			Adult	2.925	±	0.321092	AB	a		3.105	±	0.4389	A	a		6.3375	±	0.457265	CD	b		2.0075	±	0.0675154	A	b		19.7388	±	3.1263	ABCD	b		42.8787	±	2.12518	DE	c		899.95	±	153.854	BCD	a
		CL5	Microgreen	1.715	±	0.0412311	D	b		2.605	±	0.0550757	D	a		10.7275	±	0.215619	CDE	a		5.1075	±	0.100789	A	a		40.624	±	5.32623	D	a		69.4823	±	2.29013	D	a		486.244	±	5.73313	CD	a
			Baby	1.2825	±	0.260944	BC	c		1.365	±	0.175973	E	c		3.0025	±	0.591178	C	c		1.59333	±	0.0750555	BC	b		11.5083	±	1.39248	DE	b		51.9062	±	4.55236	E	b		85.7645	±	10.0743	CD	c
			Adult	2.575	±	0.211266	BCD	a		2.0975	±	0.231858	E	b		5.0025	±	0.200229	E	b		1.7725	±	0.211719	B	b		16.7097	±	3.66929	D	b		38.0742	±	5.54881	EF	c		326.416	±	54.9964	F	b
		L1	Microgreen	1.8475	±	0.21762	D	b		3.11	±	0.294732	AB	a		11.3275	±	2.64916	BCD	a		2.93	±	0.282253	F	a		38.5893	±	1.25619	D	a		78.3142	±	4.2092	C	a		451.621	±	25.9673	DEF	b
			Baby	1.18333	±	0.145717	CD	c		1.4425	±	0.191898	DE	b		3.3125	±	0.433926	BC	c		1.18	±	0.467047	DEF	b		10.6522	±	1.60147	E	c		54.3954	±	6.15672	DE	b		134.76	±	23.1834	AB	c
			Adult	2.3475	±	0.31447	DE	a		2.74	±	0.277248	B	a		7.4325	±	1.12757	B	b		1.475	±	0.16052	D	b		21.6644	±	1.62441	AB	b		49.1113	±	2.26815	BC	b		550.568	±	12.7151	E	a
		L2	Microgreen	2.2925	±	0.102103	BC	b		3.3275	±	0.319205	AB	a		12.0167	±	0.781174	ABC	a		3.4725	±	0.0822091	CDE	a		48.4127	±	1.95827	BC	a		110.772	±	9.13744	B	a		594.969	±	46.5488	A	b
			Baby	1.66667	±	0.0251661	A	c		2.09667	±	0.145029	A	c		3.815	±	0.675401	B	c		1.49	±	0.143759	CD	b		13.1982	±	0.443528	CD	c		71.1667	±	1.04083	A	b		100.783	±	12.4157	CD	c
			Adult	2.4925	±	0.165605	CDE	a		2.7325	±	0.152398	B	b		6.58	±	0.303425	C	b		1.34	±	0.0408248	D	b		20.3474	±	3.40935	ABC	b		41.7038	±	3.0616	DE	c		811.8	±	20.399	CD	a
		L3	Microgreen	1.94	±	0.19799	D	a		2.5225	±	0.140089	DE	b		13.1825	±	0.223663	A	a		3.2925	±	0.139134	DEF	a		49.3584	±	2.31418	B	a		76.4769	±	1.19387	C	a		552.251	±	35.5116	AB	b
			Baby	1.45667	±	0.0723418	AB	b		1.75	±	0.02	BC	c		3.2525	±	0.379857	BC	c		1.0825	±	0.0525198	F	c		12.1471	±	1.06779	CDE	c		60.9681	±	4.80529	BCD	b		143.151	±	4.52176	AB	c
			Adult	2.195	±	0.158008	EF	a		3.3	±	0.143062	A	a		6.56667	±	0.624206	BC	b		1.445	±	0.159687	CD	b		17.7852	±	2.34605	DE	b		59.9975	±	5.99793	A	b		816.142	±	70.5216	CD	a
		L5	Microgreen	1.97	±	0.192527	D	b		2.5875	±	0.143846	D	a		10.12	±	0.211818	DE	a		4.1775	±	0.807728	BC	a		41.4929	±	2.27143	D	a		79.6559	±	7.75694	C	a		523.96	±	46.683	BC	b
			Baby	1.42	±	0.03	B	c		1.52	±	0.04	CDE	b		3.08	±	0.122474	C	c		1.31	±	0.06	CDEF	b		7.1857	±	0.689699	F	c		62.4553	±	8.6667	ABCD	b		135.143	±	26.1703	AB	c
			Adult	2.615	±	0.29	BCD	a		2.37	±	0.290631	CDE	a		6.655	±	0.438824	BC	b		1.5775	±	0.131751	C	b		20.0773	±	0.771438	ABCD	b		50.5078	±	2.73815	B	c		776.724	±	154.605	D	a
		L10	Microgreen	1.8725	±	0.298035	D	b		2.645	±	0.0732575	D	a		12.6075	±	0.979196	AB	a		3.195	±	0.295579	DEF	a		42.9285	±	2.3385	D	a		78.6222	±	2.17902	C	a		404.995	±	21.0793	F	b
			Baby	1.30667	±	0.085049	BC	c		1.59667	±	0.0152753	BCD	b		3.465	±	0.269011	BC	c		1.12	±	0.0743864	EF	b		11.263	±	0.508683	DE	c		68.5971	±	5.90394	AB	b		128.394	±	6.86402	B	c
			Adult	2.39	±	0.306268	CDE	a		2.67333	±	0.0971253	BC	a		8.49	±	0.01	A	b		1.3675	±	0.183553	D	b		23.1503	±	1.10149	A	b		50.4153	±	3.46339	B	c		1035.12	±	197.036	B	a
		L11	Microgreen	1.83	±	0.147648	D	b		1.65	±	0.20347	F	b		11.515	±	0.779765	BCD	a		3.415	±	0.138203	CDEF	a		39.0131	±	0.636271	D	a		69.3008	±	1.22705	D	a		424.263	±	28.0319	EF	b
			Baby	1.32667	±	0.140119	BC	c		1.34	±	0.11	E	b		3.885	±	0.545436	B	c		1.17	±	0.0509902	DEF	c		16.8851	±	1.06077	A	b		69.0643	±	3.71409	AB	a		153.319	±	6.02798	A	c
			Adult	3.02	±	0.305723	A	a		2.265	±	0.19485	DE	a		6.31333	±	0.304357	CD	b		1.5125	±	0.0801561	CD	b		20.7307	±	1.26618	ABC	b		51.1008	±	2.38982	B	b		1980.52	±	71.4348	A	a
